# Supplementary material for: Nelson Bay Reovirus Isolated from Bats and Blood-Sucking Arthropods Collected in Yunnan Province, China
Source: Microbiol Spectr. 2023 Jun 12;11(4):e05122-22. doi: 10.1128/spectrum.05122-22 (PMC10433815; doi:10.1128/spectrum.05122-22)
Supplement: Supplemental file 1 — Table S1. Download spectrum.05122-22-s0001.xls, XLS file, 0.02 MB [file spectrum.05122-22-s0001.xls]

## Sheet: Sheet1
Table S1 Virus abundance of three passage C6/C36 cells estimated using qRT-PCR
gene	1st passage					2nd passage					3rd passage
	MLBC1302	MLBC1313	WDBP1716	Contol		MLBC1302	MLBC1313	WDBP1716	Contol		MLBC1302	MLBC1313	WDBP1716	Contol
λB	15.57	13.99	21.07	NoCt		20.35	20.08	27.84	NoCt		29.33	28.36	34.62	NoCt
σA	13.05	11.58	17	NoCt		18.5	18.02	23.59	NoCt		27.61	26.47	31.61	NoCt
