# Supplementary material for: Nelson Bay Reovirus Isolated from Bats and Blood-Sucking Arthropods Collected in Yunnan Province, China
Source: Microbiol Spectr. 2023 Jun 12;11(4):e05122-22. doi: 10.1128/spectrum.05122-22 (PMC10433815; doi:10.1128/spectrum.05122-22)
Supplement: Supplemental file 2 — Table S2. Download spectrum.05122-22-s0002.xls, XLS file, 0.03 MB [file spectrum.05122-22-s0002.xls]

## Sheet: S2
Table S2 Sequencing and analyses for the novel strains WDBP1716 and MLBC1313
WDBP1716
Segment	Length(bp)	Coverage(X)	5'-terminal	ORF	3'-terminal	Protein	BLASTX(amino acid identity)
L1	3896	36228	5'-GCUUUA	13...3861	UCAUC-3'	λC	Orthoreovirus Lopburi02(98.9)
L2	3832	34386.6	5'-GCUUUA	18...3797	UCAUC-3'	λB	Cangyuan orthoreovirus(99.8)
L3	3954	33344.6	5'-GCUUUA	25...3897	UCAUC-3'	λA	Melaka orthoreovirus(98.4)
M1	2295	32425.4	5'-GCUUUA	14...2206	UCAUC-3'	μA	Melaka orthoreovirus(98.9)
M2	2145	29910.8	5'-GCUUAU	26...2053	UCAUC-3'	μB	Cangyuan orthoreovirus(99.9)
M3	1984	28637.9	5'-GCUUUU	29...1924	UCAUC-3'	μC	Cangyuan orthoreovirus(99.5)
S1	1602	28945.2	5'-GCUUAU	27...1567	UCAUC-3'	P10,P17,σC	Kampar orthoreovirus(94.0)
S2	1322	26823.4	5'-GCUUUA	16...1266	UCAUC-3'	σA	Pteropine orthoreovirus(99.5)
S3	1192	28554.5	5'-GCUUAA	29...1132	UCAUC-3'	σNS	Melaka orthoreovirus(99.2)
S4	1184	22383.1	5'-GCUUUA	30...1115	UCAUC-3'	σB	Cangyuan orthoreovirus(98.9)
MLBC1302
Segment	Length(bp)	Coverage(X)	5'-terminal	ORF	3'-terminal	Protein	BLASTX(amino acid identity)
L1	3896	33225	5'-GCUUUA	13...3861	UCAUC-3'	λC	Orthoreovirus Lopburi02(99.0)
L2	3832	29395.2	5'-GCUUUA	18...3797	UCAUC-3'	λB	Kampar orthoreovirus(99.4)
L3	3954	29837.6	5'-GCUUUA	25...3897	UCAUC-3'	λA	Cangyuan orthoreovirus(98.9)
M1	2295	28982.9	5'-GCUUUU	15...2207	UCAUC-3'	μA	Melaka orthoreovirus(98.6)
M2	2145	31950.1	5'-GCUUAU	26...2053	UCAUC-3'	μB	Melaka orthoreovirus(99.1)
M3	1984	27366.9	5'-GCUUAU	29...1924	UCAUC-3'	μC	Cangyuan orthoreovirus(98.8)
S1	1602	31936.4	5'-GCUUAU	27...1567	UCAUC-3'	P10,P17,σC	Reovirus HK23629/07(93.5)
S2	1322	24520.4	5'-GCUUUA	16...1266	UCAUC-3'	σA	Melaka orthoreovirus(99.0)
S3	1192	28198.1	5'-GCUUAA	29...1132	UCAUC-3'	σNS	Melaka orthoreovirus(99.2)
S4	1184	23867	5'-GCUUAU	30...1115	UCAUC-3'	σB	Cangyuan orthoreovirus(99.2)
MLBC1313
Segment	Length(bp)	Coverage(X)	5'-terminal	ORF	3'-terminal	Protein	BLASTX(amino acid identity)
L1	3896	19263.6	5'-GCUUUA	13...3861	UCAUC-3'	λC	Orthoreovirus Lopburi02(99.0)
L2	3832	17728.1	5'-GCUUUA	18...3797	UCAUC-3'	λB	Kampar orthoreovirus(99.4)
L3	3954	17927.8	5'-GCUUUA	25...3897	UCAUC-3'	λA	Cangyuan orthoreovirus(98.9)
M1	2295	17510.3	5'-GCUUUU	15...2207	UCAUC-3'	μA	Melaka orthoreovirus(98.6)
M2	2145	18218	5'-GCUUAU	26...2053	UCAUC-3'	μB	Melaka orthoreovirus(99.1)
M3	1984	16179.6	5'-GCUUAU	29...1924	UCAUC-3'	μC	Cangyuan orthoreovirus(98.9)
S1	1602	17631	5'-GCUUAU	27...1567	UCAUC-3'	P10,P17,σC	Reovirus HK23629/07(93.5)
S2	1322	14262.4	5'-GCUUUA	16...1266	UCAUC-3'	σA	Melaka orthoreovirus(99.3)
S3	1192	15525	5'-GCUUAA	29...1132	UCAUC-3'	σNS	Melaka orthoreovirus(99.2)
S4	1184	11742.9	5'-GCUUAU	30...1115	UCAUC-3'	σB	Cangyuan orthoreovirus(99.4)
