# Supplementary material for: Nelson Bay Reovirus Isolated from Bats and Blood-Sucking Arthropods Collected in Yunnan Province, China
Source: Microbiol Spectr. 2023 Jun 12;11(4):e05122-22. doi: 10.1128/spectrum.05122-22 (PMC10433815; doi:10.1128/spectrum.05122-22)
Supplement: Supplemental file 3 — Table S3. Download spectrum.05122-22-s0003.xls, XLS file, 0.01 MB [file spectrum.05122-22-s0003.xls]

## Sheet: 10 Segments
Table S3 GenBank accession and information of reference sequences for 10 segments of NBVs
NO.	accession										Virus	Host	Country	Date	Strain
	L1	L2	L3	M1	M2	M3	S1	S2	S3	S4
1	JF342672	JF342673	JF342674	JF342675	JF342676	JF342677	AF218360	AF059718	AF059726	AF059722	Nelson Bay orthoreovirus	Pteropus policephalus	Australia	1968
2	LC619329	LC619330	LC619331	LC619332	LC619333	LC619334	LC619335	LC619336	LC619337	LC619338	Nelson Bay orthoreovirus	Rousettus aegyptiacus	Zambia	2018	Nachunsulwe-57
3	NC_038665	NC_038660	NC_038662	NC_038661	NC_038664	NC_038666	NC_038667	NC_038659	NC_038663	NC_038658	Pulau reovirus	Pteropus hypomelanus	Malaysia	1999
4	NC_025801	NC_025802	NC_025803	NC_025804	NC_025808	NC_025805	NC_025806	NC_025809	NC_025807	NC_025810	Cangyuan orthoreovirus	Rousettus leschenaultii	China	2012	Cangyuan
5	-	-	-	-	-	-	GU188274	-	GU188275	-	Xi river reovirus	Rousettus leschenaultii	China	2006
6	NC_020439	NC_020447	NC_020440	NC_020441	NC_020442	NC_020443	NC_020448	NC_020444	NC_020445	NC_020446	Melaka orthoreovirus	Homo sapiens	Malaysia	2006
7	JF342654	JF342655	JF342656	JF342657	JF342658	JF342659	EU448334	EU448335	EU448336	EU448337	Kampar orthoreovirus	Homo sapiens	Malaysia	2008
8	-	-	-	-	-	-	EU165526	EU170365	EU170366	EU170367	Reovirus HK23629/07	Homo sapiens	China:Hong Kong	2007	HK23629/07
9	-	-	-	-	-	-	JF803294	JF803296	JF803298	JF803300	Orthoreovirus HK46886/09	Homo sapiens	China:Hong Kong	2007	HK46886/09
10	AB908278	AB908279	AB908280	AB908281	AB908282	AB908283	AB908284	AB908285	AB908286	AB908287	Pteropine orthoreovirus	Homo sapiens	Japan	2007	Miyazaki-Bali
11	KM279380	KM279381	KM279382	KM279383	KM279384	KM279385	KM279386	KM279387	KM279388	KM279389	Pteropine orthoreovirus	Pteropus vampyrus	Italy	2010	Indonesia
12	-	-	-	-	-	-	JF811580	JF811581	JF811582	JF811583	Pteropine orthoreovirus	Homo sapiens	Malaysia	2010	Sikamat
13	LC110225	LC110226	LC110227	LC110222	LC110223	LC110224	LC110218	LC110219	LC110220	LC110221	Pteropine orthoreovirus	Eonycteris spelaea	Philippines	2013	Talikud-73
14	LC110205	LC110206	LC110207	LC110202	LC110203	LC110204	LC110198	LC110199	LC110200	LC110201	Pteropine orthoreovirus	Eonycteris spelaea	Philippines	2013	Samal-24
15	LC494119	LC494120	LC494121	LC494116	LC494117	LC494118	LC494112	LC494113	LC494114	LC494115	Pteropine orthoreovirus	Pteropus vampyrus	Indonesia	2017	Garut-50
16	MT505322	MT505323	MT505324	MT505315	MT505316	MT505317	MT505318	MT505319	MT505320	MT505321	Kasama virus	Lissonycteris angolensis ruwenzorii	Uganda	2017	PRV16K
17	KY751008	KY751010	KY751012	KY751014	KY751016	KY751018	KY751020	KY751022	KY751024	KY751026	Orthoreovirus	Macaca fascicularis	Thailand	2013	Lopburi02
