# Supplementary material for: Nelson Bay Reovirus Isolated from Bats and Blood-Sucking Arthropods Collected in Yunnan Province, China
Source: Microbiol Spectr. 2023 Jun 12;11(4):e05122-22. doi: 10.1128/spectrum.05122-22 (PMC10433815; doi:10.1128/spectrum.05122-22)
Supplement: Supplemental file 4 — Table S4. Download spectrum.05122-22-s0004.xls, XLS file, 0.03 MB [file spectrum.05122-22-s0004.xls]

## Sheet: CAP
Table S4 GenBank accession and information of reference sequences for cell-attached protein
NO.	accession	Viruses	Host	Country	Date	Strain
1	LC145617	Piscine orthoreovirus 2	Oncorhynchus kisutch	Japan	2012
2	HM159619	Mammalian orthoreovirus 3	Homo sapiens	USA	2002	T3D
3	AF368035	Mammalian orthoreovirus 4	Mus musculoides	Cameroon	1974
4	NC_023822	Reptilian orthoreovirus	Atheris squamigera	Germany	2002	47/02
5	MT997167	Veiled chameleon orthoreovirus	Chamaeleo calyptratus	USA	2019	VC2
6	NC_015132	Avian orthoreovirus	Broiler chicken	USA	1972	AVS-B
7	MN824447	Chatham orthoreovirus	Melanerpes carolinus	USA	2002	RBWO
8	MT993588	Cataraqui virus	Arenaria interpres	Australia	2014	MW07_2o
9	MT894409	Pacific black duck reovirus	Anas superciliosa	Australia	2018	PBDORV
10	KF692095	Tvarminne avian virus	Corvus corone cornix	Finland	2002	TVAV
11	DQ470139	Corvus corone cornix 2002 reovirus	Corvus corone cornix	Finland	2002	2002
12	LC579557	Corvid orthoreovirus	Cervus corone	Japan	2014	RGU-CC
13	AF218360	Nelson Bay orthoreovirus	Pteropus policephalus	Australia	1968
14	LC619335	Nelson Bay orthoreovirus	Rousettus aegyptiacus	Zambia	2018	Nachunsulwe-57
15	NC_038667	Pulau reovirus	Pteropus hypomelanus	Malaysia	1999
16	NC_025806	Cangyuan orthoreovirus	Rousettus leschenaultii	China	2012	Cangyuan
17	GU188274	Xi river reovirus	Rousettus leschenaultii	China	2006
18	NC_020448	Melaka orthoreovirus	Homo sapiens	Malaysia	2006
19	EU448334	Kampar orthoreovirus	Homo sapiens	Malaysia	2008
20	EU165526	Reovirus strain HK23629/07	Homo sapiens	China	2007	23629/07
21	AB521793	Pteropine orthoreovirus	Homo sapiens	Japan	2007	Miyazaki-Bali
22	KM279386	Pteropine orthoreovirus	Pteropus vampyrus	Italy	2010	Indonesia
23	JF811580	Pteropine orthoreovirus	Homo sapiens	Malaysia	2010	Sikamat
24	LC110218	Pteropine orthoreovirus	Eonycteris spelaea	Philippines	2013	Talikud-73
25	LC110268	Pteropine orthoreovirus	Rousettus amplexicaudatus	Philippines	2013	Talikud-82
26	LC494112	Pteropine orthoreovirus	Pteropus vampyrus	Indonesia	2017	Garut-50
27	LC389084	Pteropine orthoreovirus	Pteropus vampyrus	Indonesia	2017	Garut-69
28	MT505318	Kasama virus	Lissonycteris angolensis ruwenzorii	Uganda	2017	PRV16K
29	KY751020	Orthoreovirus	Macaca fascicularis	Thailand	2013	Lopburi02
